# Supplementary material for: De novo transcriptome profiling unveils the regulation of phenylpropanoid biosynthesis in unripe Piper nigrum berries
Source: BMC Plant Biol. 2022 Oct 26;22:501. doi: 10.1186/s12870-022-03878-1 (PMC9597958; doi:10.1186/s12870-022-03878-1)
Supplement: Supplementary file 8 — Additional file 8. [file 12870_2022_3878_MOESM8_ESM.xlsx]

## Sheet: Phenylpropanoid
Transcript_ID	RPKM	Protein Names
TRINITY_DN35099_c0_g4_i6	40.111	Phenylalanine ammonia-lyase (EC 4.3.1.24)
TRINITY_DN35099_c0_g4_i3	38.618	Phenylalanine ammonia-lyase (EC 4.3.1.24)
TRINITY_DN35432_c0_g1_i3	20.799	Phenylalanine ammonia-lyase (EC 4.3.1.24)
TRINITY_DN35099_c0_g4_i4	9.258	Phenylalanine ammonia-lyase (EC 4.3.1.24)
TRINITY_DN35099_c0_g1_i1	8.111	Phenylalanine ammonia-lyase (EC 4.3.1.24)
TRINITY_DN35099_c1_g1_i1	6.522	Phenylalanine ammonia-lyase (EC 4.3.1.24)
TRINITY_DN35099_c0_g3_i1	5.568	Phenylalanine ammonia-lyase (EC 4.3.1.24)
TRINITY_DN61834_c0_g1_i1	5.33	Phenylalanine ammonia-lyase (EC 4.3.1.24)
TRINITY_DN35432_c0_g1_i2	1.054	Phenylalanine ammonia-lyase (EC 4.3.1.24)
TRINITY_DN35099_c2_g1_i1	0.735	Phenylalanine ammonia-lyase (EC 4.3.1.24)
TRINITY_DN62195_c0_g1_i1	0.546	Phenylalanine ammonia-lyase (EC 4.3.1.24)
TRINITY_DN5218_c0_g1_i1	0.393	Phenylalanine ammonia-lyase (EC 4.3.1.24)
TRINITY_DN35399_c2_g1_i9	29.851	Trans-cinnamate 4-monooxygenase (EC 1.14.13.11) (Cinnamic acid 4-hydroxylase) (C4H)
TRINITY_DN35399_c2_g1_i5	41.169	trans-cinnamate 4-monooxygenase
TRINITY_DN35399_c2_g1_i8	36.32	trans-cinnamate 4-monooxygenase
TRINITY_DN35399_c2_g1_i1	22.508	trans-cinnamate 4-monooxygenase
TRINITY_DN35399_c2_g1_i2	20.113	trans-cinnamate 4-monooxygenase
TRINITY_DN35399_c2_g1_i4	14.363	trans-cinnamate 4-monooxygenase-like
TRINITY_DN35399_c2_g1_i10	4.607	Cinnamate-4-hydroxylase
TRINITY_DN35676_c1_g3_i4	45.553	4-coumarate-CoA ligase
TRINITY_DN29749_c0_g1_i2	42.528	p-coumarate 3-hydroxylase 3
TRINITY_DN35676_c1_g1_i3	33.619	4-coumarate-CoA ligase
TRINITY_DN36028_c0_g2_i3	24.612	4-coumarate--CoA ligase-like 7
TRINITY_DN35676_c1_g1_i7	23.472	4-coumarate-CoA ligase
TRINITY_DN38818_c0_g4_i3	22.361	4-coumarate--CoA ligase-like 7
TRINITY_DN35676_c1_g3_i2	17.768	4-coumarate-CoA ligase
TRINITY_DN38818_c0_g1_i2	15.977	4-coumarate--CoA ligase-like 7
TRINITY_DN38818_c0_g1_i3	15.964	4-coumarate--CoA ligase-like 7
TRINITY_DN35676_c0_g2_i1	14.545	4-coumarate coenzymeA ligase (Fragment)
TRINITY_DN38818_c0_g4_i9	10.68	4-coumarate--CoA ligase-like 7
TRINITY_DN35676_c1_g3_i1	9.27	4-coumarate:CoA ligase 2
TRINITY_DN36017_c1_g6_i3	8.914	4-coumarate:CoA ligase-like protein
TRINITY_DN12642_c0_g2_i1	8.716	4-coumarate--CoA ligase-like 7
TRINITY_DN38818_c0_g4_i2	6.543	4-coumarate--CoA ligase-like 7
TRINITY_DN35676_c0_g1_i1	4.876	4-coumarate:CoA ligase 2
TRINITY_DN36028_c0_g2_i2	3.497	4-coumarate--CoA ligase-like 7
TRINITY_DN38818_c0_g2_i4	3.457	4-coumarate--CoA ligase-like 7
TRINITY_DN35676_c0_g2_i2	2.977	4-coumarate coenzyme A ligase
TRINITY_DN28151_c0_g1_i1	2.823	4-coumarate--CoA ligase 2 isoform X1
TRINITY_DN36028_c0_g4_i2	2.672	4-coumarate--CoA ligase-like 7
TRINITY_DN28643_c0_g1_i1	2.65	4-coumarate--CoA ligase-like 7
TRINITY_DN12642_c0_g1_i1	2.463	4-coumarate--CoA ligase-like 7
TRINITY_DN36028_c0_g2_i5	2.441	4-coumarate--CoA ligase-like 7
TRINITY_DN25024_c1_g4_i1	2.063	4-coumarate--CoA ligase-like 9 (EC 6.2.1.-)
TRINITY_DN28151_c0_g1_i2	1.585	4-coumarate--CoA ligase 2 isoform X1
TRINITY_DN38818_c0_g2_i1	1.055	4-coumarate--CoA ligase-like 7
TRINITY_DN51144_c0_g1_i1	0.961	4-coumarate--CoA ligase-like 7
TRINITY_DN18731_c0_g2_i1	0.943	4-coumarate--CoA ligase-like 1
TRINITY_DN25024_c1_g3_i1	0.525	4-coumarate CoA ligase
TRINITY_DN48192_c0_g1_i1	0.486	4-coumarate--CoA ligase-like 7
TRINITY_DN37550_c0_g3_i1	52.081	Chalcone synthase
TRINITY_DN37550_c0_g2_i1	28.025	Chalcone synthase
TRINITY_DN37550_c0_g1_i1	24.226	Chalcone synthase (EC 2.3.1.47)
TRINITY_DN37550_c0_g2_i3	23.238	chalcone synthase
TRINITY_DN372_c0_g1_i1	21.272	Chalcone synthase
TRINITY_DN5229_c0_g1_i1	0.636	Chalcone synthase-like protein (EC 2.3.1.74)
TRINITY_DN15405_c0_g2_i1	0.576	Chalcone synthase (EC 2.3.1.74)
TRINITY_DN59740_c0_g1_i1	0.364	Putative chalcone synthase (Fragment)
TRINITY_DN15405_c0_g1_i1	0.32	Chalcone synthase (Fragment)
TRINITY_DN72776_c0_g1_i1	0.24	Chalcone synthase
TRINITY_DN34302_c0_g1_i2	10.906	Cinnamyl alcohol dehydrogenase
TRINITY_DN33503_c0_g1_i15	6.448	Cinnamyl alcohol dehydrogenase
TRINITY_DN73698_c0_g1_i1	0.773	Cinnamyl alcohol dehydrogenase
TRINITY_DN61108_c0_g1_i1	0.679	Cinnamyl alcohol dehydrogenase
TRINITY_DN33318_c0_g1_i2	12.706	Caffeic acid 3-O-methyltransferase
TRINITY_DN37578_c0_g3_i4	5.988	Caffeic acid 3-O-methyltransferase 1 (CAOMT-1) (COMT-1) (EC 2.1.1.68) (S-adenosysl-L-methionine:caffeic acid 3-O-methyltransferase 1)
TRINITY_DN3485_c0_g1_i1	2.304	Caffeic acid 3-O-methyltransferase (Fragment)
TRINITY_DN7248_c0_g1_i1	0.604	Caffeic acid 3-O-methyltransferase 1 (CAOMT-1) (COMT-1) (EC 2.1.1.68) (S-adenosysl-L-methionine:caffeic acid 3-O-methyltransferase 1)
TRINITY_DN19448_c0_g1_i3	0.335	Caffeic acid 3-O-methyltransferase 1
TRINITY_DN30780_c0_g1_i1	25.582	cinnamoyl-CoA reductase-like SNL6
TRINITY_DN30780_c0_g1_i4	20.419	cinnamoyl-CoA reductase-like SNL6
TRINITY_DN33503_c0_g1_i6	19.849	cinnamoyl-CoA reductase 1-like
TRINITY_DN40067_c3_g2_i4	19.197	cinnamoyl-CoA reductase 1-like
TRINITY_DN40067_c3_g2_i2	16.038	cinnamoyl-CoA reductase 1-like
TRINITY_DN36398_c0_g2_i3	11.097	Cinnamoyl-CoA reductase 1
TRINITY_DN40067_c3_g2_i6	8.306	cinnamoyl-CoA reductase 1-like
TRINITY_DN29620_c0_g1_i1	8.143	cinnamoyl-CoA reductase-like SNL6
TRINITY_DN40067_c3_g3_i1	4.71	cinnamoyl-CoA reductase 1-like
TRINITY_DN36398_c0_g5_i3	3.561	cinnamoyl-CoA reductase 1
TRINITY_DN36398_c0_g5_i1	2.298	cinnamoyl-CoA reductase 1
TRINITY_DN30780_c0_g1_i2	1.998	cinnamoyl-CoA reductase-like SNL6
TRINITY_DN33503_c0_g1_i7	1.979	cinnamoyl-CoA reductase 1-like isoform X1
TRINITY_DN29193_c0_g5_i1	1.669	cinnamoyl-CoA reductase-like SNL6
TRINITY_DN31496_c0_g1_i2	1.562	cinnamoyl-CoA reductase-like SNL6
TRINITY_DN29193_c0_g4_i1	1.483	cinnamoyl-CoA reductase-like SNL6
TRINITY_DN36398_c0_g5_i2	0.901	Cinnamoyl-CoA reductase, putative (EC 1.1.1.219)
TRINITY_DN33966_c0_g2_i1	0.899	Cinnamoyl-CoA reductase, putative (EC 1.1.1.219)
TRINITY_DN36398_c0_g5_i5	0.883	Cinnamoyl-CoA reductase, putative (EC 1.1.1.219)
TRINITY_DN36398_c0_g1_i1	0.468	Cinnamoyl-CoA reductase 1
TRINITY_DN12846_c0_g1_i1	0.391	Cinnamoyl-CoA reductase 1
TRINITY_DN36398_c0_g5_i4	0.36	cinnamoyl-CoA reductase 1
TRINITY_DN19195_c0_g1_i1	15.253	shikimate O-hydroxycinnamoyltransferase-like
TRINITY_DN41260_c1_g5_i2	14.838	shikimate O-hydroxycinnamoyltransferase-like
TRINITY_DN30481_c0_g2_i1	7.568	shikimate O-hydroxycinnamoyltransferase-like
TRINITY_DN3554_c0_g1_i1	1.316	Shikimate O-hydroxycinnamoyltransferase (EC 2.3.1.133)
TRINITY_DN70971_c0_g1_i1	0.781	shikimate O-hydroxycinnamoyltransferase-like
TRINITY_DN3708_c0_g2_i1	0.717	shikimate O-hydroxycinnamoyltransferase-like
TRINITY_DN23079_c0_g1_i1	2.326	Hydroxycinnamoyl-Coenzyme A shikimate/quinate hydroxycinnamoyltransferase
TRINITY_DN3708_c0_g1_i1	0.891	Hydroxycinnamoyl coenzyme A shikimate hydroxycinnamoyl transferase (Fragment)
TRINITY_DN29749_c0_g1_i2	42.528	p-coumarate 3-hydroxylase 3
TRINITY_DN29330_c0_g1_i5	14.47	Caffeoyl-CoA-O-methyltransferase
TRINITY_DN29330_c0_g1_i6	11.099	Caffeoyl-CoA-O-methyltransferase
TRINITY_DN29330_c0_g1_i4	9.648	Caffeoyl-CoA-O-methyltransferase
TRINITY_DN33318_c0_g1_i1	152.413	caffeic acid 3-O-methyltransferase 1
TRINITY_DN33318_c0_g1_i2	12.706	Caffeic acid 3-O-methyltransferase
TRINITY_DN37578_c0_g3_i4	5.988	Caffeic acid 3-O-methyltransferase 1 (CAOMT-1) (COMT-1) (EC 2.1.1.68) (S-adenosysl-L-methionine:caffeic acid 3-O-methyltransferase 1)
TRINITY_DN3485_c0_g1_i1	2.304	Caffeic acid 3-O-methyltransferase (Fragment)
TRINITY_DN7248_c0_g1_i1	0.604	Caffeic acid 3-O-methyltransferase 1 (CAOMT-1) (COMT-1) (EC 2.1.1.68) (S-adenosysl-L-methionine:caffeic acid 3-O-methyltransferase 1)
TRINITY_DN19448_c0_g1_i3	0.335	Caffeic acid 3-O-methyltransferase 1

## Sheet: methylglyoxal_terpenoid_flavono
Transcript_ID	RPKM	Protein Names
TRINITY_DN37695_c0_g2_i3	72.26	Lactoylglutathione lyase (EC 4.4.1.5) (Glyoxalase I)
TRINITY_DN37695_c0_g2_i2	17.639	Lactoylglutathione lyase (EC 4.4.1.5) (Glyoxalase I)
TRINITY_DN33285_c0_g2_i4	10.509	Lactoylglutathione lyase (EC 4.4.1.5) (Glyoxalase I)
TRINITY_DN33285_c0_g2_i5	7.214	Lactoylglutathione lyase (EC 4.4.1.5) (Glyoxalase I)
TRINITY_DN33285_c0_g2_i9	2.766	Lactoylglutathione lyase (EC 4.4.1.5) (Glyoxalase I)
TRINITY_DN33285_c0_g2_i2	2.669	Lactoylglutathione lyase (EC 4.4.1.5) (Glyoxalase I)
TRINITY_DN33285_c0_g2_i10	1.143	Lactoylglutathione lyase (EC 4.4.1.5) (Glyoxalase I)
TRINITY_DN33285_c0_g2_i3	1.006	Lactoylglutathione lyase (EC 4.4.1.5) (Glyoxalase I)
TRINITY_DN25436_c0_g1_i1	2.793	Alpha-terpineol synthase, chloroplastic (Mg17) (EC 4.2.3.111) (EC 4.2.3.112)
TRINITY_DN5433_c0_g1_i1	0.558	Alpha-terpineol synthase, chloroplastic (Mg17) (EC 4.2.3.111) (EC 4.2.3.112)
TRINITY_DN58941_c0_g1_i1	0.533	(3S,6E)-nerolidol synthase 1, chloroplastic (FvNES1) (EC 4.2.3.48)
TRINITY_DN21504_c0_g1_i3	3.039	Anthocyanidin reductase ((2S)-flavan-3-ol-forming) (VvANR) (EC 1.3.1.112)
